# Supplementary material for: Recommended nitrogen fertilization enhances soil carbon sequestration in China’s monsoonal temperate zone
Source: PeerJ. 2018 Nov 16;6:e5983. doi: 10.7717/peerj.5983 (PMC6241394; doi:10.7717/peerj.5983)
Supplement: File S1 [file peerj-06-5983-s001.csv]

N	Carbon	bio	Depth1	Depth	mean2014	sd2014	sd2002	mean2002	n2014	n2002	study
N0	SIC	root	0	0-20	2.6352	0.305314969	0.417846316	2.879505495	3	4	1
N0	SIC	root	20	20-40	2.7144	0.351315325	0.408768544	3.604114286	3	10	2
N0	SIC	root	40	40-60	2.610029343	1.639302312	0.787110589	2.759142857	3	8	3
N0	SIC	root	60	60-80	0.713093324	0.245399555	0.56376535	1.619020408	3	7	4
N0	SIC	nonroot	80	80-100	0.90848	0.179767103	0.19127335	0.394549451	3	9	5
N0	SIC	nonroot	100	100-120	0.392586658	0.052060355	0.120971888	0.286945055	3	5	6
N0	SIC	nonroot	120	120-140	0.564853342	0.27363164	0.570497727	0.471267399	3	6	7
N0	SIC	nonroot	140	140-160	4.997637342	2.058358851	2.807010759	2.313494505	3	4	8
N0	SIC	nonroot	160	160-180	5.075066658	0.883410121	2.436460182	1.909978022	3	4	9
N0	SIC	nonroot	180	180-200	4.128144	2.612405362	0.683766188	6.182769231	3	8	10
N120	SIC	root	0	0-20	2.421000009	0.255579401	0.417846316	2.879505495	3	4	11
N120	SIC	root	20	20-40	2.19648	0.340366118	0.408768544	3.604114286	3	10	12
N120	SIC	root	40	40-60	1.977872	1.474348991	0.787110589	2.759142857	3	8	13
N120	SIC	root	60	60-80	0.527002676	0.303354382	0.56376535	1.619020408	3	7	14
N120	SIC	nonroot	80	80-100	0.553066658	0.208968474	0.19127335	0.394549451	3	9	15
N120	SIC	nonroot	100	100-120	0.553973342	0.071154562	0.120971888	0.286945055	3	5	16
N120	SIC	nonroot	120	120-140	0.910928	1.063116898	0.570497727	0.471267399	3	6	17
N120	SIC	nonroot	140	140-160	4.084533342	2.73290074	2.807010759	2.313494505	3	4	18
N120	SIC	nonroot	160	160-180	5.281242658	1.121318815	2.436460182	1.909978022	3	4	19
N120	SIC	nonroot	180	180-200	4.149178658	2.558650758	0.683766188	6.182769231	3	8	20
N240	SIC	root	0	0-20	2.0844	0.860520964	0.417846316	2.879505495	3	4	21
N240	SIC	root	20	20-40	2.82048	0.160035016	0.408768544	3.604114286	3	10	22
N240	SIC	root	40	40-60	0.807093343	1.267821364	0.787110589	2.759142857	3	8	23
N240	SIC	root	60	60-80	0.608226676	0.124083576	0.56376535	1.619020408	3	7	24
N240	SIC	nonroot	80	80-100	0.645546658	0.001570393	0.19127335	0.394549451	3	9	25
N240	SIC	nonroot	100	100-120	0.778645342	0.652813675	0.120971888	0.286945055	3	5	26
N240	SIC	nonroot	120	120-140	0.251146658	0.144961795	0.570497727	0.471267399	3	6	27
N240	SIC	nonroot	140	140-160	3.255568	1.929915752	2.807010759	2.313494505	3	4	28
N240	SIC	nonroot	160	160-180	3.627301342	1.887945325	2.436460182	1.909978022	3	4	29
N240	SIC	nonroot	180	180-200	6.077930658	1.042876531	0.683766188	6.182769231	3	8	30
N0	SOC	root	0	0-20	1.859400009	0.095089599	0.343450757	3.176470588	3	4	31
N0	SOC	root	20	20-40	1.76383999	0.350237659	0.744486768	2.438445176	3	10	32
N0	SOC	root	40	40-60	0.673597343	0.384853073	0.184692504	1.327472941	3	8	33
N0	SOC	root	60	60-80	0.890413324	0.095941531	0.096875041	1.06132437	3	7	34
N0	SOC	nonroot	80	80-100	0.975573342	0.161933296	0.114423059	1.014897778	3	9	35
N0	SOC	nonroot	100	100-120	0.868586658	0.075444259	0.23552	1.14688	3	5	36
N0	SOC	nonroot	120	120-140	0.605653342	0.330816573	0.079164318	1.093973333	3	6	37
N0	SOC	nonroot	140	140-160	0.424229342	0.340098165	0.096965104	0.96768	3	4	38
N0	SOC	nonroot	160	160-180	0.4012	0.282281083	0.1038826	0.78592	3	4	39
N0	SOC	nonroot	180	180-200	0.205722658	0.042310933	0.06383155	0.72704	3	8	40
N120	SOC	root	0	0-20	1.993499991	0.186326082	0.343450757	3.176470588	3	4	41
N120	SOC	root	20	20-40	2.18712	0.340580542	0.744486768	2.438445176	3	10	42
N120	SOC	root	40	40-60	0.876554657	0.549048121	0.184692504	1.327472941	3	8	43
N120	SOC	root	60	60-80	0.707564	0.415835334	0.096875041	1.06132437	3	7	44
N120	SOC	nonroot	80	80-100	1.097973342	0.19360465	0.114423059	1.014897778	3	9	45
N120	SOC	nonroot	100	100-120	0.97376	0.106705845	0.23552	1.14688	3	5	46
N120	SOC	nonroot	120	120-140	0.621338658	0.365648974	0.079164318	1.093973333	3	6	47
N120	SOC	nonroot	140	140-160	0.801493342	0.185485912	0.096965104	0.96768	3	4	48
N120	SOC	nonroot	160	160-180	0.513264	0.32294511	0.1038826	0.78592	3	4	49
N120	SOC	nonroot	180	180-200	0.462128	0.275507005	0.06383155	0.72704	3	8	50
N240	SOC	root	0	0-20	2.1087	0.266206851	0.343450757	3.176470588	3	4	51
N240	SOC	root	20	20-40	1.84392	0.41166269	0.744486768	2.438445176	3	10	52
N240	SOC	root	40	40-60	1.126773343	0.16259357	0.184692504	1.327472941	3	8	53
N240	SOC	root	60	60-80	1.022926676	0.053987619	0.096875041	1.06132437	3	7	54
N240	SOC	nonroot	80	80-100	1.061706658	0.066866277	0.114423059	1.014897778	3	9	55
N240	SOC	nonroot	100	100-120	0.797685342	0.059019186	0.23552	1.14688	3	5	56
N240	SOC	nonroot	120	120-140	0.709013342	0.067087195	0.079164318	1.093973333	3	6	57
N240	SOC	nonroot	140	140-160	0.352965342	0.223247264	0.096965104	0.96768	3	4	58
N240	SOC	nonroot	160	160-180	0.184325342	0.046899573	0.1038826	0.78592	3	4	59
N240	SOC	nonroot	180	180-200	0.317696	0.224279966	0.06383155	0.72704	3	8	60
N0	STC	root	0	0-20	4.49460009	0.220117635	0.738802676	6.055976083	3	4	61
N0	STC	root	20	20-40	4.478239896	0.497386469	0.605321836	6.042559462	3	10	62
N0	STC	root	40	40-60	3.283626568	1.280508225	0.767265948	4.086615798	3	8	63
N0	STC	root	60	60-80	1.603506762	0.149770449	0.49438461	2.680344778	3	7	64
N0	STC	nonroot	80	80-100	1.884053424	0.110162802	0.18716959	1.409447228	3	9	65
N0	STC	nonroot	100	100-120	1.261173424	0.090225854	0.318745914	1.433825055	3	5	66
N0	STC	nonroot	120	120-140	1.170506576	0.119844723	0.604279674	1.565240733	3	6	67
N0	STC	nonroot	140	140-160	5.421866576	2.034775152	2.73203264	3.281174505	3	4	68
N0	STC	nonroot	160	160-180	5.476266576	0.641218485	2.407053968	2.695898022	3	4	69
N0	STC	nonroot	180	180-200	4.333866576	2.570291091	0.631907487	6.909809231	3	8	70
N120	STC	root	0	0-20	4.4145	0.347335884	0.738802676	6.055976083	3	4	71
N120	STC	root	20	20-40	4.3836	0.032871228	0.605321836	6.042559462	3	10	72
N120	STC	root	40	40-60	2.854426568	1.858668686	0.767265948	4.086615798	3	8	73
N120	STC	root	60	60-80	1.234566762	0.702596323	0.49438461	2.680344778	3	7	74
N120	STC	nonroot	80	80-100	1.65104	0.388788776	0.18716959	1.409447228	3	9	75
N120	STC	nonroot	100	100-120	1.527733424	0.073002162	0.318745914	1.433825055	3	5	76
N120	STC	nonroot	120	120-140	1.532266576	1.360196738	0.604279674	1.565240733	3	6	77
N120	STC	nonroot	140	140-160	4.886026576	2.903197494	2.73203264	3.281174505	3	4	78
N120	STC	nonroot	160	160-180	5.794506576	0.820166088	2.407053968	2.695898022	3	4	79
N120	STC	nonroot	180	180-200	4.611306576	2.539516358	0.631907487	6.909809231	3	8	80
N240	STC	root	0	0-20	4.1931	0.608261535	0.738802676	6.055976083	3	4	81
N240	STC	root	20	20-40	4.6644	0.35633623	0.605321836	6.042559462	3	10	82
N240	STC	root	40	40-60	1.933866568	1.429880185	0.767265948	4.086615798	3	8	83
N240	STC	root	60	60-80	1.631153238	0.160525594	0.49438461	2.680344778	3	7	84
N240	STC	nonroot	80	80-100	1.707253424	0.068289517	0.18716959	1.409447228	3	9	85
N240	STC	nonroot	100	100-120	1.576330576	0.596787176	0.318745914	1.433825055	3	5	86
N240	STC	nonroot	120	120-140	0.96016	0.078456795	0.604279674	1.565240733	3	6	87
N240	STC	nonroot	140	140-160	3.608533424	2.043848501	2.73203264	3.281174505	3	4	88
N240	STC	nonroot	160	160-180	3.811626576	1.898046192	2.407053968	2.695898022	3	4	89
N240	STC	nonroot	180	180-200	6.395626576	0.833547237	0.631907487	6.909809231	3	8	90
