# Supplementary material for: Recommended nitrogen fertilization enhances soil carbon sequestration in China’s monsoonal temperate zone
Source: PeerJ. 2018 Nov 16;6:e5983. doi: 10.7717/peerj.5983 (PMC6241394; doi:10.7717/peerj.5983)
Supplement: Supplemental Information 1 [file peerj-06-5983-s003.csv]

depth		ratio
4.6	0.407821229	0.018601427
5.3	0.888268156	0.040515438
8	4.086592178	0.186396496
12.1	9.427486033	0.430003848
15.6	12.93307263	0.58989968
20.1	14.81575419	0.675772023
25	15.67888268	0.715140798
30	16.31391061	0.744105513
35.7	16.78185475	0.76544925
40	17.16048045	0.782719019
45	17.49763687	0.798097303
50	17.82367598	0.812968508
57.7	18.25105028	0.832461784
66	18.74367039	0.854931035
76.6	18.99786034	0.866525075
87.2	19.56972067	0.892608608
96.3	19.91608939	0.908407081
103.9	20.08927374	0.916306317
107	20.1898324	0.92089297
110.4	20.28201117	0.925097403
121.8	20.53340782	0.936564036
136.6	20.78480447	0.948030669
157.4	21.06134078	0.960643966
176	21.32111732	0.972492821
195.7	21.59765363	0.985106117
218.1	21.87418994	0.997719414
	21.92418994
