# Supplementary material for: Recommended nitrogen fertilization enhances soil carbon sequestration in China’s monsoonal temperate zone
Source: PeerJ. 2018 Nov 16;6:e5983. doi: 10.7717/peerj.5983 (PMC6241394; doi:10.7717/peerj.5983)
Supplement: Supplemental Information 2 [file peerj-06-5983-s004.csv]

	nitrogen	carbon	root	rr	rrse	rrl	rrup	rr5l	rr5up
1	N0	SIC	Non-root	0.485046067	0.189010688	0.114591926	0.855500209	0.357463853	0.612628282
2	N0	SIC	Root	-0.311485713	0.163780961	-0.632490498	0.009519072	-0.422037862	-0.200933564
3	N0	SOC	Non-root	-0.580839998	0.212068729	-0.996487069	-0.165192927	-0.72398639	-0.437693606
4	N0	SOC	Root	-0.378698384	0.106761877	-0.587947819	-0.169448949	-0.450762651	-0.306634117
5	N0	STC	Non-root	0.106047502	0.177243272	-0.241342927	0.453437931	-0.013591706	0.22568671
6	N0	STC	Root	-0.356916958	0.064558746	-0.483449776	-0.23038414	-0.400494112	-0.313339804
7	N120	SIC	Non-root	0.485476388	0.195337345	0.102622226	0.868330549	0.35362368	0.617329096
8	N120	SIC	Root	-0.462795092	0.182409207	-0.820310569	-0.105279616	-0.585921307	-0.339668877
9	N120	SOC	Non-root	-0.149495753	0.082692161	-0.311569411	0.012577904	-0.205312962	-0.093678544
10	N120	SOC	Root	-0.323243979	0.124461556	-0.567184146	-0.079303812	-0.40725553	-0.239232429
11	N120	STC	Non-root	0.188574238	0.158892571	-0.122849478	0.499997955	0.081321753	0.295826724
12	N120	STC	Root	-0.321417393	0.013170166	-0.347230445	-0.295604341	-0.330307255	-0.312527531
13	N240	SIC	Non-root	0.267006994	0.193729263	-0.112695385	0.646709373	0.136239741	0.397774247
14	N240	SIC	Root	-0.557900592	0.229509029	-1.007730023	-0.108071161	-0.712819186	-0.402981997
15	N240	SOC	Non-root	-0.632333174	0.232920538	-1.088849039	-0.175817309	-0.789554537	-0.475111811
16	N240	SOC	Root	-0.210081874	0.088651901	-0.383836407	-0.03632734	-0.269921907	-0.150241841
17	N240	STC	Non-root	-0.024730515	0.134785279	-0.288904807	0.239443776	-0.115710579	0.066249548
18	N240	STC	Root	-0.379934774	0.073197253	-0.523398753	-0.236470795	-0.42934292	-0.330526629
19	N0	SIC	Whole	0.137024439	0.187096694	-0.229678343	0.503727221	0.01073417	0.263314707
20	N0	SOC	Whole	-0.492942202	0.129575328	-0.746905178	-0.238979227	-0.580405549	-0.405478856
21	N0	STC	Whole	-0.086056871	0.124783727	-0.330628481	0.158514738	-0.170285887	-0.001827856
22	N120	SIC	Whole	0.047512843	0.213488089	-0.370916123	0.46594181	-0.096591617	0.191617304
23	N120	SOC	Whole	-0.235587952	0.077498456	-0.387482135	-0.08369377	-0.28789941	-0.183276495
24	N120	STC	Whole	-0.06970352	0.139267313	-0.342662438	0.203255397	-0.163708957	0.024301916
25	N240	SIC	Whole	-0.070858089	0.199450271	-0.461773437	0.320057259	-0.205487022	0.063770844
26	N240	SOC	Whole	-0.443461556	0.144913796	-0.727487377	-0.159435736	-0.541278368	-0.345644744
27	N240	STC	Whole	-0.189897883	0.098040067	-0.382052882	0.002257117	-0.256074928	-0.123720838
