# Supplementary material for: Recommended nitrogen fertilization enhances soil carbon sequestration in China’s monsoonal temperate zone
Source: PeerJ. 2018 Nov 16;6:e5983. doi: 10.7717/peerj.5983 (PMC6241394; doi:10.7717/peerj.5983)
Supplement: Supplemental Information 3 [file peerj-06-5983-s005.csv]

x		carbon					D		low	up		X
R-N	N120	SIC	-0.09819651	0.08976767	-0.27414113	0.07774812	-1.345292187	1.229817079	-3.755733481	1.065149244		N120-N0
F-N	N240	SIC	-0.21526209	0.08647866	-0.38476026	-0.04576392	-2.949090633	1.184757642	-5.271215562	-0.626965704		N240-N0
F-R	N2401	SIC	-0.11706558	0.09238916	-0.29814834	0.06401718	1.603798446	-1.265731492	-0.877035366	4.084632258		N120-N240
R-N	N120	SOC	0.1792796	0.04774492	0.08569955	0.27285964	4.24892652	1.131554604	2.031079335	6.466773468		N120-N0
F-N	N240	SOC	0.03098433	0.06147339	-0.08950351	0.15147217	0.734328621	1.456919343	-2.121233187	3.589890429		N240-N0
F-R	N2401	SOC	-0.14829526	0.05196732	-0.2501512	-0.04643932	3.514597662	-1.231625484	1.100611884	5.92858344		N120-N240
R-N		STC	0.08108309				2.903634333	0.558079408	1.809798693	3.997469973		N120-N0
F-N		STC					-2.214762012	0.518079771	-3.230198363	-1.199325661		N240-N0
F-R		STC					5.118396108	-0.610302399	3.922203406	6.31458881		N120-N240
